# Supplementary material for: Rocaglates as Antivirals: Comparing the Effects on Viral Resistance, Anti-Coronaviral Activity, RNA-Clamping on eIF4A and Immune Cell Toxicity
Source: Viruses. 2022 Mar 3;14(3):519. doi: 10.3390/v14030519 (PMC8950828; doi:10.3390/v14030519)
Supplement: Supplementary file 1 [file viruses-14-00519-s001.zip]

Archive with 1 entries (1 files):
- viruses-1603177-supplementary.pdf
